# Supplementary material for: Synthesis and Characterization of Novel Pyridine Periodic Mesoporous Organosilicas and Its Catalytic Activity in the Knoevenagel Condensation Reaction
Source: Materials (Basel). 2020 Mar 2;13(5):1097. doi: 10.3390/ma13051097 (PMC7084680; doi:10.3390/ma13051097)
Supplement: Supplementary file 1 [file materials-13-01097-s001.zip]

Archive with 1 entries (1 files):
- materials-712795-SI.docx
